# Supplementary material for: Rectal Microbiomes and Serum Metabolomics Reveal Changes in Serum Antioxidant Status and Immune Responses of Dezhou Donkeys in Late Gestation to Parturition
Source: Antioxidants (Basel). 2025 Oct 18;14(10):1253. doi: 10.3390/antiox14101253 (PMC12561646; doi:10.3390/antiox14101253)
Supplement: Supplementary file 1 [file antioxidants-14-01253-s001.zip]

Archive with 1 entries (1 files):
- antioxidants-3905237-supplementary.pdf
